# Supplementary material for: Orientia tsutsugamushi meningitis in a patient with tuberculous meningitis complications—a Case Report
Source: Front Med (Lausanne). 2025 Jun 25;12:1591785. doi: 10.3389/fmed.2025.1591785 (PMC12237661; doi:10.3389/fmed.2025.1591785)
Supplement: Supplementary file 4 [file Table_5.XLSX]

## Sheet: Sheet1
sample title	names of the bacteria	query sequence	BLASTn result1： accesion nunmber（Per.Ident）	BLASTn result2： accesion nunmber（Per.Ident）	BLASTn result3： accesion nunmber（Per.Ident）	BLASTn result4： accesion nunmber（Per.Ident）	BLASTn result5： accesion nunmber（Per.Ident）	BLASTn result6： accesion nunmber（Per.Ident）	BLASTn result7： accesion nunmber（Per.Ident）	BLASTn result8： accesion nunmber（Per.Ident）	BLASTn result9： accesion nunmber（Per.Ident）	BLASTn result10： accesion nunmber（Per.Ident）
CSF	Orientia tsutsugamushi	GACTCCGGGAGGCAGCAGTGGGGAATATTGGACAATGGGCGAAAGCCTGATCCAGCAATGCCGCGTGAGTGATGAAGGCCTTAGGGTTGTAAAGTAACTTTTAGTAGGGATGATAATGACAGTACCTACAGAAAAAGCTGACTAACTCCGTGCCAGCAGCCGCTGATGGCAGACGGAGGAGCTGGCGTTGTTCCGGAATTACTGGGCGTAAAGGAGCGCGTAGGCGGTTTAATAAGTTAGGAGTGAAATCCCGGGGCTTAACCCTGGAACTGGCACCCAAAACTGTTAGACTAGAGTATGGTGAGGATGATGGAATTTCTGGTGTGAAGGTAAAATTCTTAGATATTAGAAGGAACACCAGTGGCGAAAGCTGTCATCTGGACCATTACTGACGCTGAG…	AF47930 1.1(91.35%)	GU068052.1(91.18%)	OR501559.1(91.18%)	CP044031.1(91.18%)	OP493197.1(91.18%)	OP493186.1(91.18%)	LS398552.1(91.18%)	OP493188.1(91.18%)	CP094645.1（91.30%）	LS398548.1（91.30%）
CSF	Orientia tsutsugamushi	TTTGATTTTAATCTTGCGACCGTACTCCCCAGGCGGAGTGCTTAATGCTGATTAGCTACGAAACTGAAAAGAAAAATCCTCAATATCTAGCACTCATCGTTTACAGCGTGGACTACCAGGGTATCTAATCCTGTTTGCTCCCCACGCTTTCGCCTCAGCGTCAGTAATGGTCCAGATGACAGCTTTCGCCATAATTGTTCCTTCTAATATCTAAGGGTTACCTCTACACTAGAAATTCCATCATCCTCTACCATACTCTAGTCTAACAGTTTTAAAAGCAGTTCCAGGAGGTTAAGCCCTGGGATTTCCTCCTAACTTATTAAACCGCCTACGCGCCCGCGCCGCCAGTAGTAATTCCGAACAACGCCTAGCCCCCTCCGTCTTACCGCGGCTGCTGGC…	OP493186.1（92.08%）	OP493193.1（92.08%）	OP493196.1（92.08%）	OP493192.1（92.08%）	ON566232.1（91.91%）	AF479303.1(91.91%)	D38625.1(91.74%)	MG844362.1(91.74%)	ON566230.1(91.57%)	GU068052.1(91.22%)
CSF	Orientia tsutsugamushi	GGGAATATTGGACAATGAGGCGAAAGCCTGATCCAGCAATGCCGCGTGAGTAGTGAAGGCCTTAGGGTTGTAAAGCTCTTTTAGTAGGGATGATAATGACAGTACCTACAGAAAAAATACAAGCTAACTCCGTGCCAACAGCCGCGGTAAGACGGAGGGGCTAGCGTTGTTCGGAATTACTGGGCGTAAGGGCGCGTAGGCGGTTTAATAAGTTAGAATTAGAAATCCCAGGGCTTAACCCTGGAACTGCTTTAAAACTGTTAGACTAGAGTATGGTAGGGGATGATGGAATTTCTAGTGTAGAGGTAAAATTCTTAGATATTAGAAGGAACACCAGTGGCGAAAGCGTTTGTCATCTGGACCATTACTGACTGAGGCGCGAAAGCGTGGGGAGCAAAC…	OP493186.1(94.06%)	OP493193.1(94.06%)	OP493196.1(94.06%)	OP493192.1(94.06%)	ON566232.1(93.88%)	D38625.1(93.71%)	MG844362.1(93.71%)	ON566230.1(93.53%)	GU068052.1(93.35%)	OR501559.1(93.35%)
CSF	Orientia tsutsugamushi	CTTTAGTTATAATCTTTACGACCGTACTCCCCAGGCGGAGTGCTAATGCGTTAGCTACAAGCTGGCAATCCTCAATATCTAGCACTCATCGTTTACAGCGTGGACTACCAGGGTATCTAATCCTGTTTGCTCCCCACGCTTTCGCGCCTCAGCGTCAGTAATGGTCCAGATGACAGCTTTCGCCACTGAGTGTTCCTTCTAATATCTAAGAATTTGCCTCTACACTGAAATTTCATCATCTCTGTACTCTAGTCTAACAGTTTTAAAAAGCAGTTCCAGGTTAAGCCCTGGGATTTCCTCTAATATTAAACTCGCCTGCGCGCCCTTTACGCCCAATAATGTGTTCGAACAGCGCTAGCCCCTCCGTCTTACCGCGGCTGCTGGCGCGAGGTGGCCGGG…	MG844362.1（89.31%）	D38625.1（89.26%）	CP044031.1（88.71%）	LS398552.1（88.71%）	LS398547.1（88.71%）	CP094645.1（88.71%）	AM494475.1（88.73%）	LS398548.1(88.71%)	CP142421.1(88.71%)	CP166954.1(88.60%)
CSF	Orientia tsutsugamushi	ATGCCTGGATGGTTCTGATCATCAATTAAAAAGCCGCCACCAATAGTTTGATTTTCGATACCTCCTACGAGGAGCAGCAGTGGGGGATATTGGACAATGGGCGAAAGCCTGATCCTTAATGCCGCGTGAGTGATGAAGGCCTTAGGGTTGTAAAGCTCTTTTAGTAGGGATGATAATGTCAGTACCTGCAGAAAAAGCCCAACTGAATCGTGCCAGCAGCCGCGGTAAGACGGAGGGAGCTGGCGTTGTTCCGGAATTACTGGGCGTAAAGGGCGCGTAGGCGGTTTAATAAGTTAGGAGTGAAATCCCCAGGGCCTAACCCTGGAACTGCTTTTAAAACATTAGACTGAAATTATGGTAGAGGATGATGGAATTTCTAGTGTAGAGGTAAAATTCTTA…	OP493186.1(92.43%)	OP493193.1(92.43%)	OP493196.1(92.43%)	OP493192.1(92.43%)	ON566232.1(92.25%)	D38625.1(92.08%)	MG844362.1(92.08%)	ON566230.1(91.90%)	AF479303.1(91.74%)	AF479299.1(91.55%)
CSF	Orientia tsutsugamushi	TGAGTTTTAATCTTGCGACCGTACTCCCCAGGCGAGTGTAATGCGTTAGCTTTACGAAACTGAAAGAAAAATCCTCCAATATCTAGCACTCATCGTTTACAGCGTGGACTACGGAGTATCCATCCTGTTTACTCCCCACGCTTTCACTTACAGCGTCGGTAATGGTCCAGATGACAGCTTTCGCCACTGGTGTTCCTTCTAATATCTAAGAATTTTACCTCTACACTAGAAATTCCATCATCCTCTACCTTCTCTAGTCTAACAGTTTTAAAAAGCAGTTCCAGGGTTAAGCCTGAAGGTTCCTCTAGCAATGAAGCCACCTACGCGCCCTTTACGCCCAGTAATTCCGAACAACACTAGCCCCCTCCGTCTTACCGCGGCTGCTGGCACGGAGTTAGC…	OP493186.1(89.41%)	OP493193.1(89.41%)	OP493196.1(89.41%)	0P493192.1(89.41%)	ON566232.1(89.24%)	D38625.1(89.06%)	AF479303.1(89.06%)	MG844362.1(89.06%)	ON566230.1(88.89%)	GU068052.1(88.54%)
CSF	Orientia tsutsugamushi	GTTTTTAATCTTCGCGACCATGCTCCCCAGGCCGGGTGTACGTTAGCTACGAAACTGAAAAAAATCCTCCCAATATCTAGCACTCATCGTTTACGACGTGGACTACGGGAGTATCTAATCCTGTTTATCACCTTTCGCGCCTCAACGTCAGTAATGGTCAGATGACAGCTTTCGCCTGGTGTTCCTTCTAATATCTAAATTTTACCTCTACACTAGAAATTCCATCATCCTCTACCATACTCTAGTCTAACGGTTTTAAAAGCAGTTCCAGGTTAAACCTAGGTTTCGCTCTAGCTTATTAAACCGCCTACACGCCCTTCCTTAGTAGTTCCGAACAACGCTAGCCCCTCCGTCTTACCGCGGCTACTGGCACGGAGTTAGCCAGGGCTTTCTGTAGGT…	OP493186.1(88.93%)	OP493193.1(88.93%)	OP493196.1(88.93%)	OP493192.1(88.93%)	ON566232.1(88.75%)	D38625.1(88.75%)	MG844362.1(88.75%)	ON566230.1(88.40%)	AF479299.1(88.25%)	GU068052.1(88.22%)
CSF	Orientia tsutsugamushi	TTTGAGTTTTAATCTTGCGACCGTACTCCCCAGGCGGTGTGCTTAATGCGTTAGCTGCGTGCCGACATGCATGCATGCCGACAACTAGCACTCATCGTTTACGGCGTGGACTACCAGGAGGTATCTAATCCTGTTGCTCCCCACGCTTTCGCGCCTCAGCGTCAGTAATGGTCCAGATGACAGCTTTCGCCACTGGTGTTCCTTCTAATATCTAAGAATTTTACCTCTACACTAGAAATTCCATCATCCTCTGCCATACTCCAGTCTAACGTTTTCAAACAGTTCCAGGGTCAAGCCCTGGGATTTCCTCTAACTTATTAAACCGCCTACGCGCCCTTTACGCCCAGTAATTCCAGACAACGCTAGCCCTCCGTCTTACCGCGGCTGCTGGCACGGAGT…	OP493186.1(90.66%)	0P493193.1(90.66%)	OP493196.1(90.66%)	OP493192.1(90.66%)	ON566232.1(90.48%)	D38625.1(90.48%)	MG844362.1(90.48%)	ON566230.1(90.14%)	GU068052.1(89.97%)	OR501559.1(89.97%)
CSF	Orientia tsutsugamushi	TGGGGAATATTGGACAATGGGCGAAAGCCTGATCAGCAATGCCGCGTGAGTGATGAAAGGCCTTAGGGTTGTAAAGCTCTTTTAGTAGGGATGATAATGACAGTACCTACAGAAAAAGCCCCGGCTAACTCCGTGCCAGCAACCGCGGTAAGACGGAGGGGCTAACGTTGTTCGGAATTACTGGGCGTAAAGGGCGCGTAGGCGGTTTAATAAGTTAGGAGTGAAATCCCAGGGCTTAACCCTGGAACTGCTTTTAAAACTGTTAGACTAGAGTATGGTAGAGGATGATGGAATTTCTAGTGTAGAGGTAAAATTCTTAGATATTAGAAGGAACACCAGCGGCGAAAGCTGTCATCTGGACCATTACTGACGCTGAGGCGCGAAGCGGGAGCAAACAGG…	OP493186.1(97.67%)	OP493193.1(97.67%)	OP493196.1(97.67%)	OP493192.1(97.67%)	ON566232.1(97.49%)	D38625.1(97.31%)	MG844362.1(97.31%)	ON566230.1(97.13%)	AF479303.1(96.95%)	AF479299.1(96.77%)
CSF	Orientia tsutsugamushi	TTTGAGTTTTTATCTTGCGACCGTACTCCCCGGGCAGGTGCTTAATGCGTTAGCTACGAAACTGAAGGGAAAAATCCTCCAATATCTAGCACTCATCGTTTACAGCGTGGACTACCAGGGTATCTAATCCTGTTTGCTCCCCACGCTTTCGCTTACTCCAGCGTCAGTAATGGTCCAGATGACAGCTTTCGCCACTGGAGTTCCTTCTAATATCTAAGAATTTTACCTCTACACTAGAATTCCTCATCCTCTACATACTCTAGTCTAACAGTTTTAAAGAAAACGCAGTTCCAGGGTTAAGCCCTGGGATTTCACTCTAACTTATTAAACCGCCTACGCGCCCTTTACGCCCAGTAATTCCGAACAACTAGCCCCCTCCGTCTTACCGCGGCTGCTGGC…	OP493186.1(93.93%)	OP493193.1(93.93%)	OP493196.1(93.93%)	OP493192.1(93.93%)	ON566232.1(93.75%)	AF479303.1(93.75%)	D38625.1(93.57%)	MG844362.1(93.57%)	ON566230.1(93.39%)	AF479299.1(93.23%)
CSF	Orientia tsutsugamushi	TTTGAGTTTTAATCTTGCGACCGTACTCCCCAGGCGGAGTGCTTAATGCGTTAGCCCTTGAAACTGAAGAAAAATCCTCCAATATCTAGCACTCATCGTTTACAGCGTGGACTACCAGGGTATCTAATCCTGTTTGCTCCCCACGCTTTCGCGCCTCAGCGTCAGTAATGGTCAGATGACAGCTTTCGCCACTGGTGTTCTTTCTAATATCTAAAAATTTTACCTCTACACTAGAAATTCCATCATCTCTCTGTACTCTAGTCTAACGTTTTAAAAGCAGTTCCAGGGTTAAGCCCTGGGATTCCTCCTAGCAGTAAACCGCCTACGCGCCCTTTACGTCCAGTAATTCGAACAACGCTAGCCCCTCCGTCTTACCGCGGCTGCTGGCACAGGTTAGCC…	OP493186.1(94.60%)	OP493193.1(94.60%)	OP493196.1(94.60%)	OP493192.1(94.60%)	ON566232.1(94.43%)	D38625.1(94.25%)	MG844362.1(94.25%)	ON566230.1(94.08%)	AF479303.1(93.90%)	GU068052.1(97.73%)
CSF	Orientia tsutsugamushi	GACTCCTACAAGAGGGCAGCAGTGGGGAATATTGGACAATGGGCGAAAGCTGATCCAGCAATGCCGCGTGAGTGATGAAGGCCTTAGGGTTGTAAAGCTCTTTTAGTAGGGATGATAATGACAGTACCTACAGAAAAAGCCCAGTAACTCCGTACCAACAGCCATGATAAGCAAGAGGGGCTAGCGTTGTTCAGAATTACTGGGGCGTAAAGGGCGCGTAGGCGGTTTAATAAGTTAGGGGTAGAAATCCCAGGGGCTTAACCCTGGAACTGCTTTTAAAACTGTTAGACTAGAGTATGGTAGAGGATGATGGAATGTCTAGTGTAGTAAAATTCTTAGATATTAGAAGGAACACCAGTGGCGAAAGCTGTCATCTGGACCATTACTGACGCTGAGGCG…	OP493186.1(95.15%)	OP493193.1(95.15%)	OP493196.1(95.15%)	OP493192.1(95.15%)	ON566232.1(94.97%)	D38625.1(94.80%)	MG844362.1(94.80%)	AF479299.1(94.63%)	ON566230.1(94.63%)	GU068052.1(94.45%)
CSF	Orientia tsutsugamushi	CTTTGAGTTTAATCTTGCGACCATGCTCCCAGGCGGAGTGTAATGCGTTCTTCTGAAACCTGAAAGAAAAATCCTCCAATATCTAGCACTCATCGTTTACAGCATTGGACTACCAGGGTATCTAATCCTGTTTGCTCCCCACGCTTTCGCGCCTCAGCGTCAGTAATGGTCAGATGACAGCTTTCGCCACTGGTGTTCCTTCTAATATCTAAAAATTTTGCCTCTACACTAAATTCCATCATCCTCTACCATACCCTAGTCTAACAGTTTTAAAAGCAGTTCCAGGGGTTAAGCGCAAGAGTTCCTCCTAACTTGATAAACTAACCTACGCGCCCTTTACGCCCAGTGATTCCGAGCAACATAGCCCCCTTCGTATTACCACCTTGCTGGCACGAAGTT…	AF479303.1(90.00%)	OP493186.1(89.82%)	OP493193.1(89.82%)	OP493196.1(89.82%)	OP493192.1（89.82%）	ON566232.1（89.64%）	D38625.1（89.46%）	MG844362.1（89.46%）	ON566230.1（89.29%）	AF479302.1（89.29%）
CSF	Mycobacterium tuberculosis	GATGGACACACCGAAGGCATTGCCGAGTTTGATCAGCTCGGTCTTGTATAGGCCGTTGATCGTCTCGGCTGGTCATTGTCATAGGAGCTTCCGACCGCTCCGACCGACGGTGGATGCCTGCCTCGGCGAGCCGCTCGCTGAACCAGCGGATCGATGTTCATGAGATCCCTATCCGTATGGTGGATAACGTCTTTCAGGTCGAGTACGCCTTCTTGTTGGCGGGTCCAGATGGCTTGCTCTGATCGACGTCAGGACCGTAGGTGGCCATCGTGGAAGCGACCCGCCAGCCCAGGATCCTGCGAGCGTAGGCGTCGGTGACAAAGGCCGTAGGCGAACCTGCCCAGGTCGACACATGGAAGTGAGGTCTGCCCCCAGCCGGTTGGTGCTGGTGAGGGCCGA…	CP190000.1（92.07%）	AP024461.1(91.91%)	CP190001.1(91.91%)	CP189998.1(91.91%)	CP133043.1(91.91%)	CP022704.2(91.91%)	CP069071.1(91.92%)	OZ023118.1(91.77%)	OZ023119.1(91.77%)	0Z023123.1(91.77%)
CSF	Mycobacterium tuberculosis	GTATTGCTGGTGCTGCGGACAGACCTGGAATAGCGATTCTTAACGCCACCCATTGGTGCTGATGTTGCGTGGCCAACTCGACATCCTCATGGACCGCCAGGAGCTTGCCGGGTTTGATCAGCTCGGTCTTGTATAGGCCGTTGATCGTCTCGGCTAGTGCGTGTCATAGGAGCTTCCGACCGCTCCGACCGACGGTTGGATGCCTGCCTCGGCGAGCCGCTCGCTGAACCGGATCGATGTGTACTGAGATCCCTATCCGTATGGTGGATAACGTCTTTCAGGTCGAGTACGCCTTCTTGTTGGCGGGTCAGATGGCTTGCTCGATCGCGTCGAGACCATGGAGGTGGCCATCGTGGAAGCGACCCGCCAGCCCGGGATCACTTGCGAGCGTAGGCGTCG…	CP023583.1(95.81%)	CP089779.1(95.81%)	MZ574182.1(95.81%)	CP023603.1(95.81%)	CP007803.1(95.81%)	CP097111.1(95.81%)	CP069078.1(95.80%)	AP024461.1(95.80%)	CP190001.1(95.80%)	CP069067.1(95.80%)
blood	Orientia tsutsugamushi	TTACTATCGCTAAACCAATAACGAAGCGTTCCACTAATTAATA	CP166954.1(100%)	CP044031.1(100%)	CP166958.1(100%)	LS398552.1(100%)	LS398547.1(100%)	CP094645.1(100%)	AM494475.1(100%)	CP142420.1(100%)	LS398548.1(100%)	LS398549.1(100%)
blood	Orientia tsutsugamushi	GTAAATTTATTTTTCGAGTTAGCGATCAGGTTACAGCCTATAA	CP166958.1(100%)	LS398547.1(100%)	CP094645.1(100%)	CP142420.1(100%)	LS398548.1(100%)	LS398550.1(100%)	CP166955.1(100%)	CP166957.1(100%)	CP166954.1(97.67%)	CP044031.1(97.67%)
blood	Orientia tsutsugamushi	TTTCATCTTTGTCATTTTTAACAAAAATAGTGAGTGCAGGCCA	CP166954.1(100%)	CP044031.1(100%)	CP166958.1(100%)	LS398552.1(100%)	LS398547.1(100%)	CP094645.1(100%)	AM494475.1(100%)	CP142420.1(100%)	LS398548.1(100%)	LS398549.1(100%)
blood	Orientia tsutsugamushi	GTCTATTTAACTCCCTTAAAGCATCGTGTGCATTTAACTTAGG	CP166954.1(100%)	CP142421.1(100%)	CP166956.1(100%)	LS398550.1(100%)	LS398551.1(100%)	AP008981.1(100%)	CP044031.1（97.67%）	LS398552.1（97.67%）	CP094645.1（97.67%）	CP142420.1（97.67%）
blood	Orientia tsutsugamushi	TAAAACATGTGAACCGAAATTATTACTCAGCATCTCAAACATT	CP166954.1(100%)	CP044031.1(100%)	CP166958.1(100%)	LS398552.1(100%)	LS398547.1(100%)	CP094645.1(100%)	CP142420.1(100%)	LS398548.1(100%)	LS398549.1(100%)	CP142421.1(100%)
blood	Orientia tsutsugamushi	AATTATTAATGGAGATGGAGGAAATAATGTTAGCATTTTTAAA	CP166958.1(100%)	LS398552.1(100%)	CP094645.1(100%)	CP142420.1(100%)	LS398548.1(100%)	LS398549.1(100%)	LS398550.1(100%)	LS398551.1(100%)	CP166954.1(97.67%)	CP044031.1(97.67%)
blood	Orientia tsutsugamushi	ATCTAATTTTATAGACTTGATTTTCTGCTTTAATTTAGCTGCA	LS398552.1(100%)	CP094645.1(100%)	CP142420.1(100%)	LS398548.1(100%)	LS398550.1(100%)	CP166954.1(100%)	CP166958.1(100%)	LS398547.1(100%)	AM494475.1(100%)	LS398549.1(100%)
blood	Orientia tsutsugamushi	AGCTTATTTTTCAATGAAGCTTCTAACCTGAATTCACGTTTTT	CP166954.1(100%)	LS398547.1(100%)	CP094645.1(100%)	CP142420.1(100%)	LS398548.1(100%)	LS398549.1(100%)	CP166956.1(100%)	LS398550.1(100%)	LS398551.1(100%)	CP166955.1(100%)
blood	Orientia tsutsugamushi	AGAGTTGTGAATGAAAACGTTATTGGTATGCTAAAACGGTTCA	CP166954.1(100%)	CP166958.1(100%)	LS398552.1(100%)	OZ032144.1(100%)	LS398547.1(100%)	CP094645.1(100%)	AM494475.1(100%)	CP142420.1(100%)	LS398548.1(100%)	OZ032164.1(100%)
blood	Orientia tsutsugamushi	AACAATCAGCAATCAGTCTCTTAGTAATCTTGAAATTATAGGT	LS398549.1(97.67%)	CP166954.1(95.35%)	LS398547.1(95.35%)	CP094645.1(95.35%)	AM494475.1(95.35%)	CP142420.1(95.35%)	LS398548.1(95.35%)	CP166956.1(95.35%)
